# Supplementary material for: Considering a Non-Constant Anisotropicity Parameter in the Giesekus Model
Source: Polymers (Basel). 2025 Sep 17;17(18):2510. doi: 10.3390/polym17182510 (PMC12473250; doi:10.3390/polym17182510)
Supplement: Supplementary file 1 [file polymers-17-02510-s001.zip]

Archive with 1 entries (1 files):
- polymers-3799605-supplementary.pdf
